# Supplementary material for: Best Procedures for Leaf and Stem Water Potential Measurements in Grapevine: Cultivar and Water Status Matter
Source: Plants (Basel). 2023 Jun 22;12(13):2412. doi: 10.3390/plants12132412 (PMC10346302; doi:10.3390/plants12132412)
Supplement: Supplementary file 1 [file plants-12-02412-s001.zip]

Archive with 1 entries (1 files):
- plants-2462698-supplementary.pdf
